# Supplementary material for: Direct On-Chip Diagnostics of Streptococcus bovis/Streptococcus equinus Complex in Bovine Mastitis Using Bioinformatics-Driven Portable qPCR
Source: Biomolecules. 2024 Dec 18;14(12):1624. doi: 10.3390/biom14121624 (PMC11726764; doi:10.3390/biom14121624)
Supplement: Supplementary file 1 [file biomolecules-14-01624-s001.zip]

Archive with 1 entries (1 files):
- biomolecules-3334825-supplementary.pdf
